# Supplementary material for: Prevalence of Psychopathological Symptoms and Their Determinants in Four Healthcare Workers’ Categories during the Second Year of COVID-19 Pandemic
Source: Int J Environ Res Public Health. 2022 Oct 21;19(20):13712. doi: 10.3390/ijerph192013712 (PMC9602535; doi:10.3390/ijerph192013712)
Supplement: Supplementary file 1 [file ijerph-19-13712-s001.zip]

Archive with 2 entries (2 files):
- File S1.pdf
- Tables S1-S5.pdf
